# Supplementary material for: Levels of Potentially Toxic and Essential Elements in Water and Estimation of Human Health Risks in a River Located at the Interface of Brazilian Savanna and Amazon Biomes (Tocantins River)
Source: Toxics. 2024 Jun 21;12(7):444. doi: 10.3390/toxics12070444 (PMC11280896; doi:10.3390/toxics12070444)
Supplement: Supplementary file 1 [file toxics-12-00444-s001.zip]

Archive with 1 entries (1 files):
- toxics-3047015-supplementary.pdf
